# Supplementary material for: Analysis of Mn2+ and Zn2+ Ions in Macroalgae with Heteroelement-Doped Carbon-Based Fluorescent Probe
Source: Biosensors (Basel). 2022 May 22;12(5):359. doi: 10.3390/bios12050359 (PMC9138788; doi:10.3390/bios12050359)
Supplement: Supplementary file 1 [file biosensors-12-00359-s001.zip]

Archive with 1 entries (1 files):
- biosensors-1718578-supplementary.pdf
